# Supplementary material for: Plasma Docosahexaenoic Acid and Eicosapentaenoic Acid Concentrations Are Positively Associated with Brown Adipose Tissue Activity in Humans
Source: Metabolites. 2020 Sep 28;10(10):388. doi: 10.3390/metabo10100388 (PMC7601733; doi:10.3390/metabo10100388)
Supplement: Supplementary file 1 [file metabolites-10-00388-s001.zip]

Archive with 1 entries (1 files):
- metabolites-873882-supplementary.xlsx
