# Supplementary material for: Plasma Docosahexaenoic Acid and Eicosapentaenoic Acid Concentrations Are Positively Associated with Brown Adipose Tissue Activity in Humans
Source: Metabolites. 2020 Sep 28;10(10):388. doi: 10.3390/metabo10100388 (PMC7601733; doi:10.3390/metabo10100388)
Supplement: Supplementary file 1 [file metabolites-10-00388-s001.zip › metabolites-873882-supplementary.xlsx]

## Sheet: Supp Table 1
Supplementary table 1: List of internal standards used for quantitation
Class	No. of species	Internal Standard	pmola
Oxylipin	44	12,13-diHOME-d4	1
		12-Leukotriene B4-d4	1
		Prostaglandin D2-d4 b	1
		Prostaglandin E2-d4 b	1
		6-keto-Prostaglandin F1a-d4	1
		8-iso-Prostaglandin F2a-d4	1
Non-esterified fatty acid (NEFA)	41	C14:0-d3	500
		C17:0-d3	100
		C20:4-d8	250
		C20:5-d5	25
		C18:2-d4	1000
		C18:1-d9	2500
a Amount of internal standard per sample.
b Internal standards were not resolvable chromatographically and were not used for quantitation.

## Sheet: Supp Table 2
Supplementary table 2: MRM transitions and retention times
Class	Compound Name	Precursor ion (m/z)	Product ion (m/z)	Retention time (min)
Oxylipin	11(12)-EpETrE	319.2	167.1	10.1
	11,12-DiHETrE	337.2	167.1	8.7
	11-HETE	319.2	167.1	10.1
	12(13)-EpOME	295.2	195.2	10.7
	12,13-DiHODE	311.2	293	7.3
	12,13-DiHOME	313.2	183.2	8
	12,13-DiHOME d4 (IS)	317.2	185.2	8
	12-HETE	319.2	179.1	10.2
	12-HpEPE	333.2	271.2	8.9
	13,14-dihydro PGF2a	355.2	275.2	5.4
	13,14-dihydro-15-keto PGD1	353.2	209.1	6.4
	13,14-dihydro-15-keto PGF1a	355.2	193.2	5.6
	13,14-dihydro-15-keto-PGF2a	353.2	113.1	5.2
	13-HODE	295.2	195.1	9.7
	14(15)-EpETrE	319.2	219.2	10.2
	14,15-DiHETE	335.2	207.2	7.8
	15-HETE	319.2	219.2	9.9
	15-HETrE	321.2	221.2	10.4
	15-keto PGF1a	353.2	221.1	5.2
	16-HETE	319.2	233.2	9.4
	17,18-DiHETE	335.2	247.2	7.5
	17-HDoHE	343.2	281.3	9.5
	18-HETE	319.2	261.2	9.3
	1a,1b-dihomo PGF2a	381.3	337.2	7.2
	20-carboxy-AA	333.2	297.2	8.9
	20-hydroxy-LTB4	351.2	195.1	5.2
	5(6)-EpETrE	319.2	191.1	11.8
	5(S),15(S)-DiHETE	335.2	115.2	6.7
	5-HETE	319.2	115.1	10
	5-iPF2a-IV	353.2	127.1	4.1
	6-keto-PGE1	367.2	143.1	5.1
	6-keto-PGF1a d4 (IS)	373.2	167.1	3.9
	8,9-DiHETrE	337.2	127.1	9
	8-iso-PGF2a d4 (IS)	357.2	195.1	4.8
	8-iso-PGF3a	351.2	307.2	5.2
	9,10,13-TriHOME	329.2	171.1	5.2
	9,10-DiHOME	313.2	201.1	8.2
	9,12,13-TriHOME	329.2	211.2	5.2
	9-HOTrE	293.2	171.1	8.7
	delta17-6-keto PGF1a	367.2	163.1	2.5
	OEA	326.2	62.1	12.3
	PGD2a d4 (IS)/ PGE2a d4 (IS)	355.2	275.2	5.5
	PGF2a	353.2	193.1	5.2
	PGK2	349.2	205.1	6.4
	Resolvin E3	333	245	3
Non-esterified fatty acid (NEFA)	NEFA C10:0	171.2	171.2	8.7
	NEFA C12:0	199.2	199.2	10.6
	NEFA C14:0	227.2	227.2	12.3
	NEFA C14:0 d3 (IS)	230.2	230.2	12.3
	NEFA C14:2	223.2	223.2	10.6
	NEFA C15:0	241.2	241.2	13
	NEFA C16:0	255.2	255.2	13.7
	NEFA C16:1	253.2	253.2	12.6
	NEFA C17:0	269.2	269.2	14.2
	NEFA C17:0 d3 (IS)	272.2	272.2	14.2
	NEFA C17:1	267.2	267.2	13.3
	NEFA C18:0	283.3	283.3	14.7
	NEFA C18:1	281.2	281.2	14
	NEFA C18:1 d9 (IS)	290.2	290.2	13.8
	NEFA C18:2	279.2	279.2	13
	NEFA C18:2 d4 (IS)	283.2	283.2	13
	NEFA C18:3	277.2	277.2	12.2
	NEFA C19:0	297.3	297.3	15
	NEFA C19:1	295.3	295.3	14.4
	NEFA C19:2	293.3	293.3	13.6
	NEFA C20:0	311.3	311.3	15.4
	NEFA C20:1	309.3	309.3	14.9
	NEFA C20:2	307.3	307.3	14.1
	NEFA C20:3	305.2	305.2	13.4
	NEFA C20:4	303.2	303.2	12.8
	NEFA C20:4 d8 (IS)	311.2	311.2	12.8
	NEFA C20:5	301.2	301.2	12.2
	NEFA C20:5 d5 (IS)	306.2	306.2	12
	NEFA C22:1	337.3	337.3	15.7
	NEFA C22:2	335.3	335.3	15
	NEFA C22:3	333.3	333.3	14.4
	NEFA C22:4	331.3	331.3	13.7
	NEFA C22:5	329.2	329.2	13.2
	NEFA C22:6	327.2	327.2	12.6
	NEFA C24:0	367.3	367.3	17.4
	NEFA C24:1	365.3	365.3	16.7
	NEFA C24:2	363.3	363.3	16
	NEFA C24:3	361.3	361.3	15.4
	NEFA C24:4	359.3	359.3	14.7
	NEFA C24:5	357.3	357.3	14
	NEFA C24:6	355.3	355.3	13.3
	NEFA C24:7	353.3	353.3	12.6
	NEFA C6:0	115.2	115.2	3.2
	NEFA C8:0	143.2	143.2	5.9

## Sheet: Supp Table 3
Supplementary table 3: List of lipid species and regression analyses against BAT activity and volume
Lipid	[Mean pre-cold] (pmol/mL)	[Mean post-cold] (pmol/mL)	Baseline concentration vs BAT SUVmean		Baseline concentration vs BMV		Concentration change vs BAT SUVmean		Concentration change vs BMV
			r	p-value	r	p-value	r	p-value	r	p-value
NEFA C10:0	2412 ± 434	2974 ± 820	0.142	0.628	0.401	0.156	0.199	0.495	-0.307	0.286
NEFA C12:0	12581 ± 3590	16122 ± 5456	0.167	0.569	0.163	0.577	0.165	0.573	-0.253	0.382
NEFA C14:0	16277 ± 6873	20203 ± 7849	0.429	0.126	0.124	0.673	0.166	0.57	-0.262	0.365
NEFA C14:1	2318 ± 1275	5889 ± 5021	0.122	0.677	0.363	0.202	0.586	0.028	-0.112	0.704
NEFA C14:2	682 ± 354	1728 ± 1429	0.131	0.656	0.273	0.345	0.585	0.028	-0.125	0.669
NEFA C15:0	6504 ± 1555	6626 ± 1572	0.392	0.166	-0.072	0.807	-0.39	0.168	-0.441	0.115
NEFA C15:0 *	7298 ± 2085	8762 ± 3191	0.175	0.55	-0.101	0.732	0.264	0.361	-0.214	0.462
NEFA C16:0	87118 ± 17169	96769 ± 19039	0.364	0.2	0.032	0.912	-0.046	0.877	-0.423	0.132
NEFA C16:1	71464 ± 27666	79989 ± 28388	0.068	0.817	-0.185	0.527	-0.03	0.919	-0.212	0.466
NEFA C17:0	8593 ± 2809	11157 ± 4724	0.135	0.647	-0.092	0.754	0.473	0.088	-0.19	0.516
NEFA C17:0 *	2234 ± 666	2585 ± 830	0.252	0.385	-0.044	0.881	0.525	0.054	-0.138	0.637
NEFA C17:1	13056 ± 5787	17091 ± 8569	0.166	0.57	-0.163	0.577	0.336	0.24	-0.218	0.454
NEFA C17:2	395 ± 157	526 ± 203	0.126	0.668	0.039	0.894	0.441	0.115	-0.055	0.853
NEFA C18:0	47118 ± 7867	51775 ± 9034	0.37	0.193	0.149	0.611	-0.056	0.849	-0.363	0.202
NEFA C18:1 (n11)	26664 ± 10017	33645 ± 14151	0.073	0.805	-0.139	0.635	0.458	0.1	-0.069	0.815
NEFA C18:1 (n9)	88196 ± 21262	99996 ± 24381	0.264	0.362	-0.012	0.968	0.073	0.804	-0.35	0.22
NEFA C18:2	68966 ± 19614	83512 ± 23592	0.397	0.16	0.09	0.76	0.18	0.537	-0.271	0.348
NEFA C18:3 (n3)	37081 ± 15187	49209 ± 20261	0.239	0.41	0.007	0.982	0.27	0.351	-0.27	0.351
NEFA C18:3 (n6)	6494 ± 2493	8826 ± 3911	0.386	0.173	0.202	0.489	0.441	0.114	-0.171	0.558
NEFA C19:0	602 ± 185	703 ± 286	0.057	0.847	-0.201	0.491	0.571	0.033	-0.019	0.95
NEFA C19:1	3523 ± 1802	4554 ± 2773	0.03	0.92	-0.233	0.422	0.615	0.019	-0.05	0.865
NEFA C19:2	299 ± 115	439 ± 213	0.062	0.834	0.082	0.781	0.578	0.031	-0.105	0.72
NEFA C20:1	7179 ± 3572	8793 ± 4664	0.077	0.795	-0.271	0.348	0.535	0.049	-0.008	0.977
NEFA C20:2	5022 ± 2059	6530 ± 2984	0.025	0.932	-0.068	0.817	0.607	0.021	-0.004	0.989
NEFA C20:3 (n3)	308 ± 80.3	433 ± 119	0.258	0.373	0.264	0.362	0.171	0.559	-0.284	0.325
NEFA C20:3 (n6)	8119 ± 2728	11196 ± 5046	0.251	0.386	0.227	0.436	0.568	0.034	-0.137	0.641
NEFA C20:4	30719 ± 7541	36577 ± 9358	0.343	0.23	0.543	0.045	0.345	0.228	-0.231	0.426
NEFA C20:5	2675 ± 896	3403 ± 1511	0.542	0.045	0.217	0.457	0.423	0.132	-0.205	0.482
NEFA C22:0	784 ± 121	832 ± 160	0.072	0.807	-0.257	0.375	0.211	0.468	-0.198	0.498
NEFA C22:1	781 ± 282	944 ± 461	-0.099	0.735	-0.385	0.173	0.8	< 0.001	0.16	0.586
NEFA C22:2	256 ± 110	303 ± 140	-0.08	0.786	-0.208	0.475	0.675	0.008	0.072	0.806
NEFA C22:3	260 ± 107	318 ± 139	0.05	0.865	-0.022	0.942	0.648	0.012	0.037	0.9
NEFA C22:4	4642 ± 1850	5988 ± 2315	0.212	0.466	0.35	0.219	0.488	0.076	-0.131	0.655
NEFA C22:5 (n3)	6003 ± 2125	8169 ± 2875	0.238	0.412	0.339	0.235	0.267	0.357	-0.299	0.299
NEFA C22:5 (n6)	3472 ± 1341	4883 ± 1930	0.284	0.325	0.484	0.079	0.469	0.091	-0.281	0.331
NEFA C22:6	21364 ± 5824	27921 ± 9328	0.568	0.034	0.452	0.105	0.271	0.349	-0.416	0.139
NEFA C24:0	1299 ± 221	1500 ± 273	0.076	0.796	-0.139	0.636	0.038	0.898	-0.438	0.117
NEFA C24:1	1141 ± 362	1267 ± 448	-0.043	0.884	-0.153	0.601	0.613	0.02	0.019	0.949
NEFA C24:2	241 ± 83.1	271 ± 91.2	-0.081	0.783	-0.079	0.787	0.615	0.019	0.093	0.751
NEFA C24:3	51.7 ± 18.1	61.7 ± 22	-0.073	0.804	0.015	0.96	0.64	0.014	-0.036	0.903
NEFA C24:4	250 ± 110	300 ± 127	0.054	0.855	0.148	0.614	0.632	0.015	-0.094	0.75
NEFA C24:5 (n3)	178 ± 99.5	218 ± 134	0.2	0.493	0.044	0.881	0.636	0.015	-0.028	0.925
NEFA C24:5 (n6)	102 ± 43.3	125 ± 49.5	0.274	0.343	0.318	0.267	0.564	0.036	-0.075	0.799
NEFA C24:6	415 ± 201	548 ± 312	0.382	0.177	0.302	0.294	0.567	0.034	-0.193	0.509
11,12-DiHETrE	2 ± 0.39	2.44 ± 0.56	0.059	0.842	0.407	0.149	0.461	0.097	-0.267	0.356
11(12)-EpETrE	3.55 ± 1.84	5.08 ± 5.04	-0.209	0.474	0.233	0.423	0.088	0.765	0.523	0.055
11-HETE	3.65 ± 1.83	5.17 ± 5.02	-0.205	0.482	0.233	0.423	0.087	0.768	0.524	0.055
12,13-DiHODE	7.13 ± 1.49	8.35 ± 2.99	0.23	0.429	-0.058	0.844	-0.041	0.888	-0.054	0.854
12,13-DiHOME	23.8 ± 7.82	28 ± 8.97	0.32	0.265	0.291	0.312	0.233	0.423	-0.423	0.131
12(13)-EpOME	2.31 ± 0.51	3.38 ± 1.49	0.195	0.505	-0.08	0.785	0.282	0.329	0.386	0.173
12-HETE	8.93 ± 11.5	13.5 ± 22.9	-0.211	0.468	0.099	0.736	0.132	0.653	0.528	0.052
12-HpEPE	1.22 ± 0.32	1.29 ± 0.45	-0.309	0.282	-0.183	0.53	0.246	0.397	0.075	0.8
13,14-dihydro PGF2a	27.5 ± 1.81	27.2 ± 1.63	0.306	0.287	-0.073	0.803	-0.105	0.72	0.101	0.73
13,14-dihydro-15-keto PGD1	7.54 ± 1.8	7.41 ± 1.81	0.063	0.831	0.379	0.182	-0.028	0.925	0.181	0.536
13,14-dihydro-15-keto PGF1a	3.99 ± 0.41	3.91 ± 0.37	0.28	0.333	-0.384	0.176	-0.151	0.606	0.322	0.262
13,14-dihydro-15-keto-PGF2a	0.61 ± 0.25	0.56 ± 0.23	-0.321	0.262	-0.298	0.3	0.164	0.575	-0.358	0.209
13-HODE	13 ± 3.1	20.9 ± 17.8	-0.115	0.696	-0.267	0.356	-0.195	0.504	0.107	0.716
14(15)-EpETrE	1.59 ± 0.42	2.06 ± 1.57	-0.093	0.752	0.075	0.798	0.073	0.805	0.55	0.042
14,15-DiHETE	3.34 ± 0.54	3.89 ± 0.78	0.34	0.234	0.428	0.127	0.284	0.325	-0.206	0.479
15-HETE	1.77 ± 0.42	2.23 ± 1.57	-0.078	0.791	0.074	0.802	0.068	0.817	0.552	0.041
15-HETrE	1.43 ± 0.4	1.69 ± 0.46	0.521	0.056	0.274	0.343	0.111	0.705	0.548	0.042
15-keto PGF1a	2.77 ± 1.1	2.76 ± 1.04	-0.158	0.59	-0.285	0.323	0.032	0.914	-0.269	0.352
16-HETE	0.99 ± 0.35	1 ± 0.34	-0.123	0.675	0.218	0.455	0.316	0.271	-0.106	0.719
17,18-DiHETE	1.57 ± 0.46	1.6 ± 0.51	-0.146	0.619	0.021	0.942	0.486	0.078	-0.275	0.341
17-HDoHE	4.16 ± 1.65	4.46 ± 2.84	-0.29	0.314	0.057	0.846	0.226	0.437	0.459	0.099
18-HETE	0.44 ± 0.11	0.53 ± 0.18	0.408	0.147	0.061	0.837	0.447	0.109	-0.088	0.764
1a,1b-dihomo PGF2a	86.5 ± 31.4	82 ± 25.6	0.016	0.958	0.311	0.279	0.155	0.598	-0.372	0.19
20-carboxy-AA	2.14 ± 0.47	2.3 ± 0.53	-0.201	0.491	-0.099	0.735	0.393	0.164	0.376	0.185
20-hydroxy-LTB4	0.52 ± 0.21	0.52 ± 0.21	-0.065	0.826	-0.286	0.322	-0.269	0.352	-0.551	0.041
5(S),15(S)-DiHETE	0.19 ± 0.05	0.19 ± 0.06	-0.276	0.339	-0.436	0.119	0.095	0.746	-0.039	0.894
5(6)-EpETrE	0.36 ± 0.13	0.48 ± 0.2	-0.229	0.432	0.499	0.069	0.43	0.124	-0.019	0.949
5-HETE	0.55 ± 0.28	0.64 ± 0.28	0.321	0.263	0.112	0.704	-0.407	0.148	0.051	0.862
6-keto-PGE1	1.57 ± 0.23	1.5 ± 0.22	0.105	0.72	0.483	0.08	0.076	0.796	-0.278	0.336
8-iso-PGF3a	0.37 ± 0.07	0.37 ± 0.09	-0.125	0.671	-0.167	0.568	0.377	0.184	0.17	0.562
8,9-DiHETrE	15.4 ± 6.44	14.9 ± 6.46	-0.139	0.636	-0.324	0.258	-0.119	0.684	-0.521	0.056
9-HOTrE	7.87 ± 3.38	7.23 ± 3.4	0.223	0.444	-0.303	0.293	-0.018	0.951	0.343	0.23
9,10,13-TriHOME	77 ± 46.8	71.1 ± 33.7	-0.133	0.651	0.199	0.494	0.356	0.211	-0.324	0.259
9,10-DiHOME	5.82 ± 2.6	6.19 ± 3.67	0.171	0.56	-0.297	0.302	0.221	0.449	0.231	0.427
9,12,13-TriHOME	1.37 ± 0.17	1.44 ± 0.21	0.312	0.277	0.252	0.385	0.063	0.831	-0.068	0.818
delta17-6-keto PGF1a	0.68 ± 0.29	0.62 ± 0.18	0.189	0.517	0.212	0.466	-0.41	0.145	-0.256	0.377
5-iPF2a-IV	0.32 ± 0.06	0.33 ± 0.07	0.472	0.088	0.038	0.896	0.208	0.476	-0.321	0.263
OEA	2.82 ± 1.1	2.77 ± 0.84	0.047	0.873	-0.24	0.408	0.226	0.437	-0.075	0.798
PGF2a	8.31 ± 3.97	8.81 ± 4.53	-0.107	0.717	-0.231	0.427	-0.026	0.93	-0.605	0.022
PGK2	2.56 ± 0.42	2.86 ± 0.56	0.13	0.659	0.324	0.259	0.118	0.688	-0.142	0.628
Resolvin E3	0.66 ± 0.31	0.72 ± 0.35	0.068	0.818	-0.294	0.307	-0.327	0.254	-0.889	< 0.001
SFA	192820 ± 40935	220007 ± 50439	0.35	0.22	0.064	0.827	0.076	0.796	-0.37	0.193
MUFA	213864 ± 69311	251587 ± 85051	0.138	0.637	-0.127	0.666	0.241	0.406	-0.226	0.437
PUFA	197996 ± 54774	251484 ± 78447	0.383	0.177	0.219	0.452	0.353	0.215	-0.272	0.347
n3-PUFA	68024 ± 21553	89902 ± 31749	0.373	0.189	0.173	0.554	0.3	0.297	-0.337	0.238
n6-PUFA	122514 ± 32305	151105 ± 43713	0.396	0.161	0.257	0.376	0.339	0.235	-0.247	0.395
BMV, BAT metabolic volume; NEFA, non-esterified fatty acid; DiHETrE, dihydroxyeicosatrienoic acid; EpETrE, epoxyeicosatrienoic acid; DiHODE, dihydroxyoctadecadienoic acid; DiHOME, dihydroxyoctadecenoic acid; EpOME, epoxyoctadecenoic acid; HETE, hydroxyeicosatetraenoic acid; HpEPE, hydroperoxyl-eicosapentaenoic acid; PG, prostaglandin; HODE, hydroxyoctadecadienoic acid; DiHETE, dihydroxy-eicosatet…
*Indicates branched isomers
